# Supplementary material for: Rescheduling trains by crossover tracks to promote service quality of urban rail transit under partial blockages
Source: PLoS One. 2024 Jan 2;19(1):e0296018. doi: 10.1371/journal.pone.0296018 (PMC10760757; doi:10.1371/journal.pone.0296018)
Supplement: S1 Table — (XLSX) [file pone.0296018.s001.xlsx]

## Sheet: result
0	2	8	10	15	16	24	26	30	32	38	40	45	48	54	56	63	65	70	72	77	79	84	87
12	14	20	22	27	28	36	38	42	44	50	52	57	60	66	68	75	77	82	84	89	91	96	99
24	26	32	34	39	40	48	50	54	56	62	64	69	72	78	80	87	89	94	96	101	103	108	111
36	38	44	46	51	52	60	62	66	68	74	76	81	84	90	92	99	101	106	108	113	115	120	123
48	50	56	58	63	64	72	74	78	80	86	88	93	96	102	104	111	113	118	120	125	127	132	135
60	62	68	70	75	76	84	86	90	92	98	100	105	108	114	116	123	125	130	132	137	139	144	147
72	74	80	82	87	88	96	98	102	104	110	112	117	120	126	128	135	137	142	144	149	151	156	159
84	86	92	94	99	100	108	110	114	116	122	124	129	132	138	140	147	149	154	156	161	163	168	171
96	98	104	106	111	112	120	122	126	128	134	136	141	144	150	152	159	161	166	168	173	175	180	183
108	110	116	118	123	124	132	134	138	140	146	148	153	156	162	164	171	173	178	180	185	187	192	195
120	122	128	130	135	136	144	146	150	152	158	160	165	168	174	176	183	185	190	192	197	199	204	207
132	134	140	142	147	148	156	158	162	164	170	172	177	180	186	188	195	197	202	204	209	211	216	219
144	146	152	154	159	160	168	170	174	176	182	184	189	192	198	200	207	209	214	216	221	223	228	231
156	158	164	166	171	172	180	182	186	188	194	196	201	204	210	212	219	221	226	228	233	235	240	243
168	170	176	178	183	184	192	194	198	200	206	208	213	216	222	224	231	233	238	240	245	247	252	255
87	86	80	78	73	71	64	62	57	55	50	49	43	40	35	32	25	22	17	15	10	8	3	0
99	98	92	90	85	83	76	74	69	67	62	61	55	52	47	44	37	34	29	27	22	20	15	12
111	110	104	102	97	95	88	86	81	79	74	73	67	64	59	56	49	46	41	39	34	32	27	24
123	122	116	114	109	107	100	98	93	91	86	85	79	76	71	68	61	58	53	51	46	44	39	36
135	134	128	126	121	119	112	110	105	103	98	97	91	88	83	80	73	70	65	63	58	56	51	48
147	146	140	138	133	131	124	122	117	115	110	109	103	100	95	92	85	82	77	75	70	68	63	60
159	158	152	150	145	143	136	134	129	127	122	121	115	112	107	104	97	94	89	87	82	80	75	72
171	170	164	162	157	155	148	146	141	139	134	133	127	124	119	116	109	106	101	99	94	92	87	84
183	182	176	174	169	167	160	158	153	151	146	145	139	136	131	128	121	118	113	111	106	104	99	96
195	194	188	186	181	179	172	170	165	163	158	157	151	148	143	140	133	130	125	123	118	116	111	108
207	206	200	198	193	191	184	182	177	175	170	169	163	160	155	152	145	142	137	135	130	128	123	120
219	218	212	210	205	203	196	194	189	187	182	181	175	172	167	164	157	154	149	147	142	140	135	132
231	230	224	222	217	215	208	206	201	199	194	193	187	184	179	176	169	166	161	159	154	152	147	144
243	242	236	234	229	227	220	218	213	211	206	205	199	196	191	188	181	178	173	171	166	164	159	156
255	254	248	246	241	239	232	230	225	223	218	217	211	208	203	200	193	190	185	183	178	176	171	168
