# Supplementary material for: Rescheduling trains by crossover tracks to promote service quality of urban rail transit under partial blockages
Source: PLoS One. 2024 Jan 2;19(1):e0296018. doi: 10.1371/journal.pone.0296018 (PMC10760757; doi:10.1371/journal.pone.0296018)
Supplement: S2 Table — (XLSX) [file pone.0296018.s002.xlsx]

## Sheet: up
0	0	0	1	0	0	0	0	0	0	0	0	0	0	0	0	0	1	0	0	0	0	0	1	0	0	0	0	0	0	0	1	0	0	0	1	0	0	0	0	0	0	0	0	0	0	0	0	0	0
0	0	0	0	0	1	0	2	0	0	0	1	0	0	0	1	0	0	0	1	2	0	1	0	0	0	0	0	0	0	0	0	0	0	0	0	1	0	0	0	0	0	1	0	0	1	0	1	1	0
0	2	0	0	0	0	0	0	0	0	0	1	1	0	0	0	0	0	0	0	1	0	0	1	1	1	0	0	1	1	0	1	0	1	2	0	0	0	1	0	1	0	0	0	0	2	1	0	0	0
0	0	0	0	0	0	0	0	0	0	0	1	0	1	1	1	0	1	0	1	0	0	0	0	0	0	0	3	0	0	0	0	0	0	0	0	1	0	0	0	0	0	1	0	0	0	0	0	1	0
1	0	0	0	0	0	0	0	0	0	2	0	0	0	0	0	0	0	0	0	0	1	0	1	0	2	0	0	0	0	0	0	0	0	1	0	0	0	0	1	1	0	2	0	1	0	0	1	4	0
1	1	2	0	0	0	1	0	0	0	1	0	0	0	0	1	2	0	0	1	0	3	1	2	0	0	2	1	1	1	0	0	0	0	0	0	1	3	0	0	1	0	1	1	1	0	0	0	0	1
0	0	0	0	0	0	0	0	0	0	0	0	0	0	0	0	1	1	1	0	0	0	0	3	1	0	0	0	0	0	0	0	0	0	0	1	0	0	0	0	0	0	1	0	0	0	1	0	1	1
1	0	2	1	0	0	1	6	0	1	0	2	0	0	2	1	2	1	0	2	2	1	1	0	4	1	2	1	1	3	0	1	1	0	1	3	0	1	2	1	0	1	1	0	0	1	0	0	1	2
0	1	0	2	0	1	0	0	1	0	0	0	0	1	0	3	0	0	2	0	1	1	1	0	0	0	1	0	2	2	0	0	0	0	1	2	1	0	2	1	3	0	1	3	0	0	0	3	3	0
0	1	3	0	1	0	0	0	1	1	0	0	0	1	0	0	0	0	0	0	0	0	0	1	1	1	1	0	0	0	0	0	0	0	1	0	1	1	1	0	2	1	0	0	0	0	0	1	0	0
1	1	2	2	0	2	1	1	2	0	1	2	2	3	2	0	2	3	2	2	0	0	1	0	3	2	2	3	0	1	2	5	1	2	5	2	1	0	3	1	1	0	3	1	1	4	2	3	4	3
0	0	1	0	0	0	0	0	0	0	0	0	0	0	0	0	0	0	0	0	0	0	1	1	0	0	0	0	0	0	0	0	0	1	0	0	0	0	0	0	0	0	0	0	0	0	0	0	0	0
0	0	0	1	0	1	0	0	0	0	0	0	0	2	0	0	0	0	0	0	0	0	0	0	0	0	0	0	1	0	1	0	0	0	1	0	2	0	0	1	0	0	0	1	1	0	0	0	0	0
0	1	1	0	0	0	1	0	0	0	0	0	0	0	0	0	0	0	0	1	0	0	0	0	0	0	0	0	0	0	0	0	0	1	0	0	0	1	1	0	1	0	0	0	0	0	1	2	0	0
1	0	1	0	1	0	0	0	1	0	0	1	0	0	0	0	0	3	0	0	1	0	1	3	0	0	0	1	0	1	0	0	2	0	0	0	0	0	0	0	0	1	0	1	1	1	1	1	0	0
0	0	1	1	2	0	0	1	1	0	0	0	4	3	1	2	2	0	0	0	0	0	0	1	0	1	0	0	2	0	0	0	0	2	1	1	0	1	0	0	1	1	0	3	1	0	1	1	0	2
0	0	1	1	0	0	0	0	0	0	0	0	0	0	4	1	0	0	0	1	1	1	1	0	0	0	1	0	0	0	0	0	1	0	0	0	0	0	0	0	0	0	0	0	0	1	1	0	1	0
1	1	0	2	1	0	0	2	1	0	2	3	0	3	1	3	0	3	1	0	0	1	1	2	1	1	4	5	2	1	3	3	0	0	1	0	0	2	3	1	2	1	3	2	1	2	1	4	1	3
0	1	0	0	2	0	0	1	0	0	2	1	1	2	0	0	0	1	0	0	2	1	2	1	6	4	0	1	2	3	2	0	1	2	2	4	0	1	2	1	0	1	4	0	0	2	2	3	3	0
0	0	0	0	0	0	0	0	0	0	0	0	0	0	1	0	0	1	1	0	0	0	1	1	0	1	1	0	0	1	0	0	1	2	1	0	0	1	1	1	1	0	2	0	2	1	0	1	1	2
0	0	2	0	1	1	0	2	0	2	1	2	0	1	5	1	3	5	2	1	2	0	2	1	1	4	2	0	0	2	5	2	5	1	1	1	4	1	0	1	0	1	2	7	1	2	4	0	3	1
0	0	0	0	1	0	0	0	0	0	0	0	0	0	0	0	0	0	0	0	1	0	0	0	0	0	0	0	0	0	1	0	0	0	0	0	0	0	0	0	0	0	0	0	0	0	0	0	0	0
0	0	0	1	0	1	0	0	0	0	0	0	0	0	0	0	0	0	0	0	1	0	0	0	0	0	0	0	0	0	0	0	0	0	0	0	0	0	0	0	0	0	0	0	1	0	0	0	0	0
0	0	0	1	1	0	0	0	0	0	0	0	0	0	1	1	0	0	0	0	0	0	1	0	0	0	0	1	1	0	0	0	0	2	0	0	1	1	0	0	0	0	0	1	0	1	0	0	0	0
1	1	0	1	1	0	0	0	0	1	0	1	0	0	2	1	0	2	1	2	0	0	0	0	2	1	1	0	1	0	2	0	1	0	0	0	1	1	1	0	1	1	0	2	0	0	0	2	0	1
0	0	1	0	0	0	0	0	1	0	0	2	0	0	0	1	1	1	1	0	0	0	0	0	0	2	1	0	3	0	0	0	2	0	0	1	2	1	1	0	2	2	0	0	0	0	0	2	0	0
0	1	3	0	1	0	0	0	0	0	1	0	1	0	0	2	0	2	2	1	0	1	2	2	1	1	0	0	2	1	1	1	0	1	1	1	0	1	4	1	0	3	0	1	2	2	3	1	0	3
0	1	1	0	1	1	0	1	0	0	0	2	1	0	5	2	0	0	0	0	0	0	0	1	1	2	0	1	1	1	0	0	0	0	1	1	1	2	1	1	0	1	0	0	0	0	3	2	1	0
0	0	0	0	1	0	0	0	0	2	0	1	0	0	0	1	0	0	0	2	2	0	0	0	0	0	1	0	0	0	0	1	0	2	0	1	1	0	1	0	0	1	0	0	0	0	1	0	3	0
1	0	0	2	0	9	0	1	1	2	1	4	0	1	2	3	2	2	4	3	2	2	1	3	2	2	3	0	1	2	2	0	1	2	0	0	0	3	0	2	1	1	0	0	0	1	1	3	2	1
0	0	0	0	0	0	0	0	0	0	0	1	0	0	2	0	0	1	0	0	0	0	0	0	0	2	1	1	0	0	1	1	0	0	0	0	0	0	0	0	0	0	0	0	0	1	1	0	1	0
0	0	1	0	0	0	1	1	0	4	0	0	0	0	0	0	0	1	0	0	1	0	0	1	0	0	0	0	0	0	1	0	0	0	1	0	0	0	0	0	0	0	0	0	0	3	0	0	1	0
0	1	0	0	0	1	0	1	1	1	1	2	1	1	0	0	0	0	2	1	1	0	0	0	0	0	3	2	1	0	4	0	0	0	0	0	0	0	0	0	0	1	0	0	1	3	1	0	2	1
0	1	1	1	0	0	1	0	0	0	1	0	0	1	0	1	0	0	0	0	0	0	0	0	0	0	0	0	0	0	2	1	1	0	1	1	0	0	0	0	0	0	0	0	1	2	1	0	0	0
5	2	1	0	1	2	3	0	3	3	4	3	3	0	2	0	2	0	0	1	0	2	1	5	4	2	1	1	2	1	2	0	2	0	0	2	1	2	2	1	4	3	0	6	2	1	3	0	0	1
0	1	0	1	1	2	2	1	1	2	4	0	1	2	0	1	2	1	0	2	0	4	0	2	0	0	2	4	2	3	3	1	2	0	1	2	1	2	0	1	2	0	2	2	2	2	4	1	5	2
0	0	0	0	1	0	0	1	0	4	2	0	1	2	1	1	2	0	2	2	1	2	1	3	0	5	1	1	0	1	0	1	1	2	4	1	2	2	0	1	0	2	1	3	2	3	0	4	0	0
2	2	3	5	3	5	1	2	8	4	0	7	3	3	2	1	2	3	3	4	4	3	1	1	3	6	3	3	1	5	5	3	2	3	3	4	7	4	4	3	2	5	6	7	7	10	7	4	3	5
0	0	0	0	0	0	0	0	0	0	0	0	0	0	0	0	0	1	0	0	0	0	0	0	0	0	0	0	0	0	0	0	0	0	2	0	0	0	1	1	0	0	1	0	0	0	0	0	0	0
0	0	0	1	0	0	0	1	0	1	0	0	0	0	2	2	0	1	1	1	1	1	2	0	0	0	1	0	0	0	0	0	2	0	0	0	1	0	1	0	1	0	1	0	0	1	1	0	0	1
0	0	0	1	0	0	0	0	0	0	1	0	0	0	0	0	0	0	0	1	1	0	0	0	0	0	0	1	0	0	0	0	0	1	2	0	0	3	0	1	1	1	0	0	0	0	0	1	0	1
0	1	0	1	0	1	1	1	0	2	1	0	1	0	1	1	2	1	4	0	0	1	3	0	3	0	0	2	2	2	1	2	1	2	1	3	1	3	0	1	0	1	2	1	0	2	2	0	0	2
0	1	1	1	1	1	0	0	1	1	1	0	0	2	0	0	2	0	1	0	2	0	3	0	0	0	0	0	0	0	1	0	1	0	1	2	0	2	1	3	1	2	0	3	1	2	1	0	2	2
0	0	0	1	1	0	2	1	0	1	0	0	0	0	0	1	0	0	1	0	1	1	2	0	1	0	0	0	0	2	1	0	2	0	0	1	0	0	0	2	0	1	4	3	2	0	5	2	1	2
0	2	2	2	4	2	7	4	2	2	0	0	2	3	2	5	2	5	1	2	4	1	2	3	4	4	3	5	2	4	2	0	6	0	3	3	5	5	5	2	7	6	10	4	4	4	0	5	1	1
0	0	2	0	0	0	0	0	0	1	0	0	0	1	0	0	1	2	0	0	1	2	1	1	2	0	0	0	0	0	0	0	0	0	0	0	2	0	0	0	0	0	0	0	0	0	0	2	0	0
0	0	1	0	0	1	0	0	0	0	0	0	0	0	0	0	0	0	0	0	0	0	0	1	0	0	0	0	0	0	0	0	0	0	0	0	2	0	1	0	0	1	0	0	0	0	0	1	0	1
1	1	0	0	1	1	1	2	1	2	0	2	1	2	0	0	0	0	1	2	2	0	0	1	1	1	0	3	0	0	1	0	0	2	1	0	0	1	2	2	0	1	3	1	0	1	1	4	0	1
0	0	0	1	0	2	0	0	1	0	1	1	0	1	1	2	0	0	0	0	3	0	3	0	0	1	0	1	1	2	0	0	0	2	0	4	0	1	1	3	2	1	1	1	5	1	0	3	3	2
1	0	2	0	3	2	1	1	1	0	0	1	2	0	1	2	0	1	3	2	2	1	3	1	1	1	0	0	2	0	0	0	1	3	2	2	0	1	1	1	1	2	1	1	2	1	0	0	0	2
1	3	2	4	6	1	3	4	4	3	3	4	4	1	3	0	6	1	1	7	8	6	7	3	2	5	4	7	2	3	8	6	5	8	9	8	5	3	2	5	8	10	7	5	3	11	3	5	5	9
0	0	0	0	0	0	0	0	0	0	0	1	0	0	0	0	0	0	1	0	0	0	0	0	0	0	0	0	0	0	0	1	0	0	0	0	1	0	0	0	0	0	0	1	0	0	0	0	0	0
0	0	0	0	0	0	0	2	0	0	0	0	0	1	1	0	0	2	1	0	2	0	0	0	1	2	0	0	1	0	0	0	1	0	2	1	0	1	0	0	2	0	2	1	0	1	0	1	0	0
1	2	0	0	1	3	3	1	0	0	0	0	1	0	3	0	1	1	1	0	1	0	2	0	1	1	0	0	1	0	1	0	0	0	0	1	1	0	1	0	1	3	0	0	0	1	0	2	2	1
0	0	1	0	0	0	1	0	1	0	1	0	1	1	0	0	1	1	2	1	0	1	1	0	0	2	0	1	0	1	0	0	0	2	2	1	1	1	1	3	0	0	0	1	3	2	1	1	3	1
0	0	2	2	5	5	4	2	3	4	4	2	2	4	3	1	2	4	1	3	2	9	2	2	1	5	3	7	5	3	1	4	1	3	3	1	3	4	4	6	3	9	4	0	4	4	1	5	3	3
1	1	1	0	1	1	1	0	0	0	0	0	0	0	1	0	1	0	1	1	0	0	0	0	0	2	1	0	0	0	0	0	0	0	0	0	0	1	0	1	1	0	0	1	0	0	0	0	0	0
1	3	0	0	2	2	1	0	4	2	1	1	0	1	0	3	0	0	0	3	1	0	0	0	2	0	0	5	1	0	1	2	1	0	0	0	0	0	0	3	1	1	0	2	3	1	0	1	1	0
0	1	1	1	1	0	2	0	1	1	2	2	1	0	1	0	2	0	1	2	2	0	0	0	2	2	2	1	1	0	2	1	1	0	0	0	0	0	0	0	1	1	0	0	1	3	1	0	1	0
1	1	3	4	2	5	3	1	2	5	1	8	5	7	3	7	5	5	1	3	4	6	8	8	3	6	4	7	5	7	7	3	5	4	3	1	5	2	3	2	3	3	8	8	5	5	4	7	7	6
0	1	0	0	0	0	0	0	1	0	0	0	0	0	0	0	0	0	0	2	1	0	0	0	0	2	0	0	0	0	0	0	0	0	0	4	0	0	0	0	0	0	0	0	0	0	0	0	0	0
1	0	0	0	1	0	0	1	0	0	0	0	0	0	0	0	0	0	0	0	1	1	0	0	0	1	0	0	0	0	0	0	0	0	0	0	0	0	0	0	0	0	1	0	1	0	0	0	0	0
1	2	0	3	5	2	2	2	0	1	4	9	8	5	4	0	2	2	3	4	2	6	1	3	3	4	2	3	6	2	3	2	2	2	2	3	1	1	3	9	5	1	3	2	5	5	3	2	2	1
0	0	0	0	0	0	0	0	0	0	0	0	0	0	0	0	0	0	0	0	0	0	0	0	0	0	0	0	0	0	0	0	0	0	0	0	0	1	0	0	0	0	0	0	0	1	0	0	0	0
0	0	0	1	1	1	1	2	2	0	2	2	3	0	1	3	0	1	1	2	0	1	0	1	0	0	1	1	0	0	3	0	2	1	1	4	1	0	0	6	1	2	1	0	0	1	0	0	0	0
0	0	3	0	1	2	2	1	1	0	1	0	1	1	0	0	1	3	0	1	4	1	1	4	0	1	0	3	1	2	1	2	2	2	1	3	1	0	0	1	5	1	0	0	0	0	2	0	2	1
[truncated: 305 more columns]

## Sheet: down
0	2	2	1	2	1	1	1	0	2	2	0	1	0	2	1	0	0	1	0	2	1	0	0	0	0	1	2	2	1	0	2	1	1	3	2	4	1	1	4	4	2	1	0	0	0	0	0	1	2
1	0	1	0	0	0	0	0	0	1	1	1	0	0	0	0	0	1	0	0	0	0	0	0	0	0	1	0	0	0	0	0	0	0	1	0	0	1	0	0	0	0	0	1	0	0	0	0	0	0
0	0	0	0	0	0	0	0	1	0	0	0	0	0	0	0	0	0	0	0	0	0	0	0	0	0	0	1	0	0	2	0	1	0	0	0	0	0	1	0	0	0	0	1	0	0	0	0	1	0
0	0	0	0	0	0	0	0	0	1	0	0	1	1	0	1	1	0	0	0	0	0	0	1	0	1	0	0	0	0	0	0	0	0	0	0	1	0	0	0	0	0	2	0	0	0	0	0	0	1
0	1	0	0	1	0	0	0	0	0	1	1	0	0	0	1	0	0	0	0	0	0	0	0	0	1	1	0	0	0	0	0	0	0	0	1	0	0	0	0	1	0	0	0	1	0	0	1	0	0
1	0	0	0	0	0	0	0	1	0	1	0	0	0	1	0	1	0	1	0	0	0	0	0	0	0	0	0	0	0	1	1	0	1	0	0	0	0	0	0	1	0	0	1	0	1	0	2	0	0
0	0	0	0	0	0	1	2	0	0	0	0	1	0	0	0	0	0	0	1	0	0	0	1	0	0	1	0	0	0	0	0	0	0	0	0	0	0	0	0	0	0	2	2	0	0	0	1	2	0
0	0	1	0	0	0	0	0	0	0	0	0	0	0	0	0	1	0	0	0	0	0	0	1	0	0	0	0	2	0	0	0	0	0	0	0	0	0	0	0	0	0	2	0	1	0	0	3	0	0
0	0	0	0	0	0	0	0	0	0	0	1	0	2	1	0	1	1	1	0	1	0	1	0	0	0	1	2	0	1	0	0	1	0	0	0	0	0	1	0	2	0	0	1	1	1	0	1	0	2
0	0	0	1	0	0	1	0	0	0	0	0	0	0	0	0	0	1	0	0	0	1	0	0	0	0	0	0	1	0	0	3	0	0	0	0	1	0	0	0	0	1	0	1	0	0	1	0	0	0
1	0	0	0	0	0	0	0	0	1	0	0	0	0	1	0	0	0	0	5	0	0	0	0	0	0	0	0	0	0	0	0	0	0	1	0	0	0	0	0	0	1	0	0	0	0	0	0	0	0
1	1	0	2	1	0	0	0	0	1	0	2	1	1	2	1	0	0	1	2	0	0	0	1	2	0	0	0	0	1	1	3	1	2	1	2	0	0	0	0	2	0	1	4	0	0	0	0	0	0
0	0	1	0	0	2	0	1	0	0	0	0	0	0	0	0	0	0	0	1	0	0	0	0	0	0	0	0	0	0	0	0	1	0	0	0	0	0	0	0	0	0	0	0	0	0	0	0	0	0
1	0	1	0	0	0	0	1	0	0	0	0	0	1	0	0	1	0	0	0	0	1	3	0	0	0	1	0	0	0	0	0	1	0	0	0	0	0	0	0	0	0	0	0	0	0	1	0	0	0
0	0	0	0	0	1	0	0	0	0	0	0	0	0	0	0	0	0	1	0	0	1	0	0	0	0	0	0	0	0	0	0	0	0	0	0	0	0	0	0	0	0	1	0	0	0	0	0	0	2
0	0	0	0	0	0	0	1	0	0	0	0	0	0	0	0	0	0	0	0	0	0	0	1	0	0	0	0	0	0	0	0	0	0	0	0	0	0	0	0	0	0	0	0	1	0	0	0	0	0
0	0	0	0	0	0	0	0	0	0	0	0	0	1	0	1	0	1	0	0	0	0	0	0	0	0	0	0	0	0	0	0	0	0	0	1	0	0	0	0	0	0	0	0	1	0	1	0	1	0
0	0	0	0	0	0	1	0	0	1	1	1	0	0	1	0	0	1	0	0	1	0	0	0	0	0	0	0	0	0	0	0	0	2	0	1	0	0	0	1	0	0	0	0	1	1	0	1	0	0
1	0	0	0	0	0	0	0	0	0	0	0	0	0	0	0	0	0	0	0	1	1	0	0	2	1	0	0	1	0	0	0	1	0	1	0	0	0	1	0	0	0	0	0	0	0	1	0	0	0
0	0	0	0	0	1	0	0	0	0	0	0	1	0	0	0	0	0	0	0	0	0	0	0	0	0	0	0	0	0	1	0	0	0	0	0	0	0	1	0	0	0	0	0	1	0	0	0	0	0
0	0	0	0	0	0	0	0	0	0	0	0	0	0	0	0	0	0	0	0	0	0	0	0	0	0	0	0	0	0	0	0	0	0	0	0	0	0	0	0	0	0	0	0	0	0	0	0	0	0
0	1	0	0	3	1	0	1	1	1	0	1	1	1	1	0	1	2	1	1	1	0	0	2	1	0	2	2	3	1	2	0	1	0	0	0	1	1	2	2	0	1	0	0	3	3	1	2	0	0
0	1	1	0	0	1	0	1	1	1	0	0	0	0	0	0	0	0	1	0	0	0	0	0	0	0	0	2	0	1	0	0	0	3	0	0	0	0	0	0	1	0	0	0	1	0	0	0	1	0
0	0	0	0	0	0	0	0	0	0	1	0	0	0	0	0	0	0	0	0	0	0	1	0	0	0	0	0	0	0	0	0	0	0	1	0	0	0	1	0	0	0	1	0	0	2	0	0	0	0
0	0	1	0	0	0	0	0	0	0	0	0	0	0	0	0	0	0	0	0	0	0	0	0	1	0	0	0	0	0	0	0	0	1	0	0	0	0	0	0	0	0	0	0	0	0	1	1	0	0
0	0	0	0	0	0	0	1	0	0	0	0	0	0	0	0	0	0	0	0	0	0	0	0	1	0	0	0	0	0	0	1	0	0	0	0	0	0	0	0	0	0	0	0	0	0	0	0	0	0
1	0	0	0	0	0	0	0	0	0	0	0	0	0	0	0	0	0	0	0	0	0	1	0	0	0	0	0	1	0	0	0	0	0	1	0	0	0	0	0	0	0	0	0	0	0	0	0	0	0
0	0	1	0	0	0	0	0	0	0	1	0	0	0	0	0	0	0	0	0	0	0	0	0	0	0	0	0	1	0	0	0	0	0	0	0	0	0	0	1	0	0	0	0	0	0	1	0	0	0
0	0	0	0	0	0	0	0	0	0	1	0	0	0	1	1	0	0	0	0	0	0	0	0	0	0	0	0	0	0	0	0	0	0	0	1	0	0	0	0	0	0	1	0	1	0	0	0	0	0
0	0	0	0	0	0	0	0	0	0	0	0	0	0	0	0	0	0	0	0	0	0	1	0	0	0	0	0	0	0	0	0	0	1	0	0	0	0	0	0	0	0	1	0	0	0	0	0	0	0
0	1	3	0	1	1	2	1	1	1	2	0	2	0	1	0	3	1	6	1	2	2	4	2	1	6	1	4	3	2	4	2	4	3	1	1	0	5	0	0	1	2	1	4	1	0	8	2	4	1
1	0	1	1	0	1	0	1	0	0	0	0	0	1	0	0	0	0	0	0	0	1	1	0	1	0	0	0	0	0	1	0	0	0	1	1	0	1	0	2	0	0	1	0	0	0	2	0	1	1
0	0	0	0	0	0	0	1	1	0	1	0	0	0	0	0	0	0	0	0	0	1	0	0	1	2	0	0	0	0	2	0	0	0	0	0	0	1	0	1	0	0	0	0	0	0	2	0	0	0
0	0	0	0	1	0	0	0	0	1	0	0	0	0	0	0	0	0	0	1	0	0	0	0	0	0	1	0	0	1	0	0	0	1	0	0	0	0	0	0	0	0	0	0	1	0	0	0	0	0
0	0	1	0	0	0	0	0	0	0	0	0	0	0	0	0	0	0	0	0	0	0	0	0	0	0	0	0	0	0	0	0	0	1	0	0	0	0	0	0	0	0	1	1	0	1	0	0	0	1
0	1	0	0	0	0	0	0	0	0	0	0	0	1	0	0	0	1	0	0	0	0	0	0	0	0	0	0	0	0	1	0	0	0	0	0	0	0	0	0	0	1	0	0	0	0	0	0	0	1
0	0	2	0	0	0	0	0	0	0	0	0	0	0	0	0	0	0	0	0	0	0	0	0	1	0	0	1	0	0	0	0	0	0	0	0	0	0	1	0	0	0	0	0	0	1	1	0	0	0
0	0	0	0	0	0	0	0	0	0	0	0	0	1	0	0	0	0	0	0	0	0	0	0	0	0	0	0	0	0	0	0	0	0	0	0	0	0	0	0	0	0	0	0	0	0	1	1	1	0
0	3	2	4	1	3	1	2	1	6	9	6	3	2	2	3	1	0	2	2	1	6	3	4	2	3	2	4	1	3	2	2	5	3	7	5	3	4	4	2	1	2	0	1	2	7	8	2	9	3
0	0	0	1	0	2	0	0	0	0	0	0	1	0	0	1	0	1	0	0	0	0	0	0	0	0	0	0	0	0	0	0	0	1	0	0	0	1	0	0	1	0	2	0	0	0	1	0	0	1
0	0	0	0	0	0	0	1	0	0	0	0	0	0	1	0	1	0	0	0	0	0	0	0	0	0	0	2	1	0	0	1	0	1	1	0	0	2	0	0	0	0	0	0	0	2	0	0	0	1
0	0	0	0	0	0	0	0	0	0	0	1	0	1	0	0	0	0	0	0	0	0	0	0	0	0	0	0	0	0	0	1	0	0	0	0	0	0	1	0	0	0	0	0	0	0	0	1	0	0
1	1	0	1	0	0	0	0	0	0	0	0	0	1	2	0	1	0	0	1	1	0	0	0	0	0	0	0	1	2	0	0	1	0	1	0	0	0	0	0	0	0	1	0	1	0	0	0	1	1
0	0	0	0	1	0	0	0	0	1	1	0	0	0	0	0	0	0	0	0	0	0	0	0	1	0	0	0	0	0	0	0	1	0	0	0	0	0	0	0	0	0	0	0	0	0	0	0	3	0
0	0	0	0	0	1	0	0	0	0	0	0	0	0	0	0	0	0	0	0	0	0	0	0	0	0	0	0	0	0	0	0	1	0	0	1	0	0	0	0	0	0	0	0	0	2	0	0	0	1
0	3	4	6	7	4	2	4	1	4	7	8	8	5	5	3	5	2	4	4	5	4	5	4	4	4	8	4	11	12	6	10	9	10	9	8	6	5	6	7	3	6	8	3	8	2	6	6	6	4
0	1	1	2	0	0	0	0	0	0	0	0	0	1	1	0	0	0	0	1	0	0	0	0	2	1	0	0	1	1	0	3	0	3	0	1	1	2	0	1	1	2	1	0	1	0	1	0	0	1
0	0	0	0	0	0	1	0	0	0	0	0	0	1	0	1	2	2	0	0	1	0	0	0	1	0	0	0	0	1	1	0	0	1	0	0	0	0	1	0	1	3	1	0	0	2	0	0	0	0
1	0	1	0	0	0	0	1	0	0	0	0	0	0	0	0	0	0	1	0	0	0	0	0	3	0	0	0	0	0	0	0	0	0	1	1	0	0	0	0	0	0	0	0	0	0	0	0	1	1
0	0	0	0	1	0	0	0	0	0	1	2	0	0	0	0	0	0	0	0	0	0	0	0	0	0	0	1	1	0	0	0	1	0	3	0	0	1	0	0	0	1	0	0	2	0	0	0	0	0
0	0	0	0	0	0	0	0	0	1	1	0	0	0	2	0	0	0	0	0	0	0	0	0	0	0	0	0	0	0	0	0	0	0	0	0	0	0	0	0	1	2	1	0	0	0	0	0	0	0
3	1	5	3	2	2	2	6	3	2	5	4	4	5	2	3	7	6	5	3	5	6	1	5	5	5	4	5	5	10	2	6	7	3	6	5	4	3	2	0	3	6	8	6	5	4	7	8	9	6
0	0	2	1	0	1	0	0	0	0	0	0	0	1	1	1	0	0	1	0	1	0	0	0	1	0	0	0	0	0	1	3	0	0	0	0	0	0	0	0	0	3	0	0	0	0	0	1	0	1
0	0	2	0	0	1	0	0	0	3	1	1	1	1	0	0	0	0	0	1	0	0	0	0	2	0	0	0	1	1	0	1	0	0	0	0	0	0	0	0	0	1	0	0	0	0	0	1	3	0
0	1	0	0	0	0	0	0	0	0	0	0	0	0	0	1	0	0	0	0	0	2	0	0	0	0	0	0	0	0	0	0	0	0	0	0	0	1	0	0	0	0	0	0	0	0	0	0	0	0
0	0	1	0	1	0	0	0	0	0	0	0	0	1	0	0	0	0	0	0	0	0	0	2	1	0	0	0	0	0	0	0	0	0	0	0	0	0	0	0	0	0	0	0	0	1	0	0	0	1
2	4	3	5	2	0	6	2	2	2	2	1	3	8	7	3	7	6	5	1	6	11	8	15	3	6	10	7	1	5	5	5	1	2	4	4	7	9	5	9	8	3	2	7	1	7	1	0	4	1
0	0	0	0	0	1	0	0	0	1	0	0	0	0	0	0	0	0	0	0	0	0	0	0	1	3	2	0	1	0	0	0	0	0	0	0	0	0	1	3	0	1	0	1	1	0	0	0	0	0
0	0	0	0	1	0	0	0	0	0	0	0	0	0	0	0	1	0	1	2	0	0	0	2	0	1	1	0	0	0	0	0	0	0	1	0	1	0	1	0	0	1	0	0	0	0	0	1	0	0
0	0	0	0	0	0	0	0	0	0	0	0	0	0	0	0	0	1	0	0	0	0	0	0	0	1	0	0	0	0	0	0	0	0	0	0	0	0	0	0	0	0	0	0	0	1	2	0	0	0
3	7	4	2	3	5	5	5	8	5	5	5	2	3	2	1	11	1	2	5	2	5	6	3	8	8	3	5	6	4	5	4	8	6	7	4	6	4	5	4	6	6	7	8	9	17	8	10	8	4
0	2	1	0	0	0	0	0	0	1	2	0	0	0	1	0	1	0	0	0	0	0	0	1	0	0	0	0	0	0	0	0	0	0	0	0	0	0	1	1	0	0	0	0	0	0	0	0	0	0
0	0	0	0	0	0	0	0	1	0	0	0	0	0	0	1	1	0	0	0	0	0	0	0	0	1	1	0	0	0	1	0	0	0	0	0	1	0	0	1	0	0	0	0	0	0	0	0	0	0
2	4	2	4	11	4	3	1	3	3	5	3	2	2	7	3	2	3	1	2	4	0	2	3	2	2	1	2	1	7	2	2	2	3	3	0	1	4	5	1	5	4	4	4	3	1	3	4	2	10
0	0	0	0	1	0	0	0	0	0	0	0	0	0	1	0	0	0	0	0	0	0	0	0	0	0	0	0	0	0	0	0	0	0	0	0	0	0	0	0	0	0	0	1	0	0	0	0	0	0
2	3	7	0	1	8	2	1	3	3	4	4	7	2	5	7	2	3	5	4	4	8	0	4	1	3	5	6	4	3	1	3	2	2	4	3	7	10	10	3	4	4	4	2	4	6	7	1	4	7
[truncated: 305 more columns]
